# Supplementary material for: Tick-Borne Bacteria and Protozoa in Ixodes ricinus Ticks Collected from Fallow Deer (Dama dama) in a Central Italian Protected Area
Source: Biology (Basel). 2026 Apr 9;15(8):596. doi: 10.3390/biology15080596 (PMC13114137; doi:10.3390/biology15080596)
Supplement: Supplementary file 1 [file biology-15-00596-s001.zip]

Archive with 1 entries (1 files):
- biology-4227526-supplementary.pdf
